# Supplementary material for: Modification and functional adaptation of the MBF1 gene family in the lichenized fungus Endocarpon pusillum under environmental stress
Source: Sci Rep. 2017 Nov 27;7:16333. doi: 10.1038/s41598-017-16716-4 (PMC5703946; doi:10.1038/s41598-017-16716-4)
Supplement: Supplementary file 2 — Dataset 1 [file 41598_2017_16716_MOESM2_ESM.xlsx]

## Sheet: Table S1
Table S1 Primers used in this study.
Primers used for generation of yeast Δmbf1 mutant strain
overlap-ymbf-up-F	TACTGAATTTGGGTCACTACGTCTCATTTA
overlap-ymbf-up-R	CGTACGAAGCTTCAGCTGGCGGCCTTTTCTTTACGATTTTGCTCGTTA
overlap-KanMx-F	TAACGAGCAAAATCGTAAAGAAAAGGCCGCCAGCTGAAGCTTCGTACG
overlap-KanMx-R	AGGAACAAATGAAAGAAGACCTCTTGGCCGCATAGGCCACTAGTGGATCT
overlap-ymbf-down-F	AGATCCACTAGTGGCCTATGCGGCCAAGAGGTCTTCTTTCATTTGTTCCT
overlap-ymbf-down-R	TGAGATGATTCAACCAGAAATGGAG
Primers used for amplify the mbf1 and tbp genes
ymbf1-F-EcoRI	CGGGAATTCAACACAATGTCTGACTGGGATACAAATAC
ymbf1-R-XhoI	CCGCTCGAGGAAGACCTCTTCATTTCTTCTTTGG
ymbf1 d112k-F	GCCAACCGTGGTAAACAAGTATGAAGCCGCTAGAGC
ymbf1 d112k-R	GCTCTAGCGGCTTCATACTTGTTTACCACGGTTGGC
Epmbf1-F-XbaI	CTAGTCTAGAATGAGCGATGAATGGGATACC
Epmbf1-R-BamHI	CGCGGATCCCTATTTCTTCTCCTTGCCC
EPmbf1 k114d-F	CGTGAGTATCGTCCAGGATTTCGAGGCAGGAAAAG
EPmbf1 k114d-R	CTTTTCCTGCCTCGAAATCCTGGACGATACTCACG
yTBP-F-EcoRI	CGGGAATTCAACACAATGGCCGATGAGGAACGTTTAAAGG
yTBP-R-XhoI	CCGCTCGAGTCACATTTTTCTAAATTCACTTAGC
YYE-R	TCCTCTTAGTGAAATTCCTAAGGCTCTTTCCAACTTAGA
YYE-F	TCTAAGTTGGAAAGAGCCTTAGGAATTTCACTAAGAGGA
YEE-R	CCTCTTTTGGGAAGACACAACCAACCCCTGTCTTCTTGC
YEE-F	GCAAGAAGACAGGGGTTGGTTGTGTCTTCCCAAAAGAGG
YEY-R	GTTACCTCTCAATTTAACGCCCAAGTGCCTCTCCATAGCGCC
YEY-F	GGCGCTATGGAGAGGCACTTGGGCGTTAAATTGAGAGGTAAC
YEY-F2	CGCTATGGAGAGGCACTTGGGCGTTAAATTGAGAGG
YEY-R2	CCTCTCAATTTAACGCCCAAGTGCCTCTCCATAGCG
Primers used for RT-PCR
RT-EpMBF-F	CGCTCGGCTGTGTAACATAG
RT-EpMBF-R	CTATTTCTTCTCCTTGCCCTTC
RT-ymbf1-F	TGAGACAGATATTGTCAAACCC
RT-ymbf1-R	CCTCTCAATTTAACGCCTAAGGC
RT-PDA1-F	TACAGAACTAGAGACGAGATTCAGC
RT-PDA1-R	GAAGTCCCAAGTATCTTCAGGGATC
RT-YTPS1-F	GCACAATCCTTGAATGGTGC
RT-YTPS1-R	TCAGTTTTTGGTGGCAGAGG
RT-YTPS2-F	CATCCAAGAAAACTGTCGC
RT-YTPS2-R	GCGCCGGTGTAAGAAGCCG
RT-YTPS3-F	CCAAAACCAGGTAGATTTCG
RT-YTPS3-R	CCTTCATGACTTGACAGCCGCC
RT-YHSP30-F	TTGCTAATTGCAGTCAGCCG
RT-YHSP30-R	GCAGTATCTTCGACAGCTTG
RT-YTrx3-F	ATGATGCAACCACACTTAAC
RT-YTrx3-R	GATCTTTGATTCCCTTCTC
RT-YCTA1-F	GCAAGCAAGAAATCTCTACC
RT-YCTA1-R	GGAGTTACTCGAAAGCTCAG
RT-Ygcn4-F	GTGTTGTTGCTTACAACCGC
RT-Ygcn4-R	GGCAACCTCATTTTCCAAG
RT-Yctt1-F	GACTTCGAACAGCCAAGAGC
RT-Yctt1-R	GGACCAAGTCTTGGCATAAC
RT-Ytrx2-F	AACAATATTCTGACGCTGC
RT-Ysod2-F	TAATGGAGGCAAGCTGGACG
RT-Ysod2-R	GATCTTGCCAGCATCGAAT
RT-Ysod1-F	CGGACGAAAATGGTGTGGCC
RT-Ysod1-R	GTTGGTTAGACCAATGACACC
RT-Yccp1-F	ACGCGAACAACGAACAGTGG
RT-Yccp1-R	GGACTGGGCGCGTCTTTAG
RT-YTrx1-F	GATTTCTATAAATTGGATG
RT-YTrx1-R	GCATTAGCAGCAATGGCT
RT-YSSC1-F	GACAAGGCTGAAGCCCAAAAGG
RT-YSSC1-R	GCTTAGTTTCACCAGATTCGGC
RT-YSSQ1-F	GTATCATCAACGTATCTGCCGC
RT-YSSQ1-R	GCTGGTTTTTTGTTGCGCTTTGG
