# Supplementary material for: Modification and functional adaptation of the MBF1 gene family in the lichenized fungus Endocarpon pusillum under environmental stress
Source: Sci Rep. 2017 Nov 27;7:16333. doi: 10.1038/s41598-017-16716-4 (PMC5703946; doi:10.1038/s41598-017-16716-4)
Supplement: Supplementary file 3 — Dataset 2 [file 41598_2017_16716_MOESM3_ESM.xlsx]

## Sheet: Table S2
Table S2. The members of MBF1 family used for phylogenetic analysis in this study.
Species	Taxonomy					Database accession number	Abbreviation in this study
	Suclass	Class	Subphylum	Phylum	Kingdom
Sulfolobus solfataricus		Thermoprotei		Crenarchaeota	Archaea	NP_341818	SsoMBF1
Methanocaldococcus fervens		Methanococci		Euryarchaeota	Archaea	ACV25177	MfeMBF1
Thermoproteus tenax		Thermoprotei		Crenarchaeota	Archaea	CBZ41801	TteMBF1
Endocarpon nigromarginatum	Chaetothyriomycetidae	Eurotiomycetes	Pezizomycotina	Ascomycota	Fungi	KX364211	EniMBF1
Endocarpon crystallinum	Chaetothyriomycetidae	Euroyiomycetes	Pezizomycotina	Ascomycota	Fungi	KX364209	EcrMBF1
Endocarpon sinense	Chaetothuriomycetidae	Eurotiomycetes	Pezizomycotina	Ascomycota	Fungi	KX364210	EseMBF1
Endocarpon pusillum	Chaetothyriomycetidae	Eurotiomycets	Pezizomycotina	Ascomycota	Fungi	AEH41465.1	EpMBF1
Arabidopsis thaliana		Magnoliopsida		Magnoliophyta	Planta	AEC10155	AthMBF1A
Arabidopsis thaliana		Magnoliopsida		Magnoliophyta	Planta	AEE76905	AthMBF1B
Arabidopsis thaliana		Magnoliopsida		Magnoliophyta	Planta	AEE79817	AthMBF1C
Triticum aestivum		Liliopsida		Magnoliophyta	Planta	ACU43593	TaeMBF1
Nicotiana tomentosiformis		Magnoliopsida		Magnoliophyta	Planta	XP_009631709	NtoMBF1
Loa loa		Chromadorea		Nematoda	Animalia	EFO23139	LloMBF1
Caenorhabditis remanei		Secernentea		Nematoda	Animalia	EFO93790	CreMBF1
Caenorhabditis elegans		Chromadorea		Nematoda	Animalia	CAB09112	CelMBF1
Trichinella spiralis		Enoplea		Nematoda	Animalia	EFV53188	TspMBF1
Mus musculus		Mammalia		Chordata	Animalia	Q9JMG1	MmuMBF1
Homo sapiens		Mammalia		Chordata	Animalia	O60869	HsaMBF1
Drosophila melanogaster		Insecta		Arthropoda	Animalia	AAF49449	DmeMBF1
Bombyx mori		Insecta		Arthropoda	Animalia	NP_001036824	BmoMBF1
Schizophyllum commune	Agaricomycetidae	Agariconycetes	Agaricomycotina	Basidiomycota	Fungi	EFJ00126	ScoMBF1
Laccaria bicolor	Agaricomycetidae	Agariomycetes	Agaricomycotina	Basidiomycota	Fungi	EDR11006	LbiMBF1
Schizosaccharomyces pombe	Schizosaccharomycetidae	Schizosaccharomycetes	Saccharomycotina	Ascomycota	Fungi	NP_595650	SpoMBF1
Kluyveromyces lactis	Saccharomycetidae	Saccharomycetes	Saccharomycotina	Ascomycota	Fungi	XP_456195	KlaMBF1
Zygosaccharomyces rouxii	Saccharomycetidae	Saccharomycetes	Saccharomycotina	Ascomycota	Fungi	CAR26769	ZroMBF1
Saccharomyces cerevisiae	Saccharomycetidae	Saccharomycetes	Saccharomycotina	Ascomycota	Fungi	DAA11064	SceMBF1
Candida albicans	Saccharomycetidae	Saccharomycetes	Saccharomycotina	Ascomycota	Fungi	XP_718117	CalMBF1
Cladonia metacorallifera	Lecanoromycetidae	Lecanoromycetes	Pezizomycotina	Ascomycota	Fungi	KI911114.1 from 1484565 to 1485107	gCmeMBF1
Cladonia macilenta	Lecanoromycetidae	Lecanoromycetes	Pezizomycotina	Ascomycota	Fungi	KE598558.1 from 872180 to 871636	gCmaMBF1
Gyalolechia flavorubescens	Lecanoromycetidae	Lecanoromycetes	Pezizomycotina	Ascomycota	Fungi	KE546969.1 from 1418719 to 1418164	gGflMBF1
Umbilicaria muehlenbergii	Lecanoromycetidae	Lecanoromycetes	Pezizomycotina	Ascomycota	Fungi	KK106986.1 from 514541 to 514003	gUmuMBF1
Lasallia putulata	Lecanoromycetidae	Lecanoromycetes	Pezizomycotina	Ascomycota	Fungi	JYIL01003806.1 from 254037 to 254623	gLpuMBF1
Trichoderma reesei	Hypocreomycetidae	Sordariomycetes	Pezizomycotina	Ascomycota	Fungi	EGR47693	TreMBF1
Neurospora crassa	Sordariomycetidae	Sordariomycetes	Pezizomycotina	Ascomycota	Fungi	XP_960690	NcrMBF1
Beauveria bassiana	Hypocreomycetidae	Sordariomycetes	Pezizomycotina	Ascomycota	Fungi	EJP68795	BbaMBF1
Penicillium rubens	Eurotiomycetidae	Eurotiomycetes	Pezizomycotina	Ascomycota	Fungi	CAP85687	PruMBF1
Aspergillus oryzae	Eurotiomycetidae	Eurotiomycetes	Pezizomycotina	Ascomycota	Fungi	XP_001818334	AorMBF1
Aspergillus nidulans	Eurotiomycetidae	Eurotiomycetes	Pezizomycotina	Ascomycota	Fungi	XP_660600	AndMBF1
Aspergillus clavatus	Eurotiomycetidae	Eurotiomycetes	Pezizomycotina	Ascomycota	Fungi	EAW09457	AclMBF1
Aspergillus fumigatus	Eurotiomycetidae	Eurotiomycetes	Pezizomycotina	Ascomycota	Fungi	EAL92714	AfuMBF1
Aspergillus terreus	Eurotiomycetidae	Eurotiomycetes	Pezizomycotina	Ascomycota	Fungi	EAU38363	AteMBF1
Aspergillus niger	Eurotiomycetidae	Eurotiomycetes	Pezizomycotina	Ascomycota	Fungi	XP_001400367	AngMBF1
Aspergillus kawachii	Eurotiomycetidae	Eurotiomycetes	Pezizomycotina	Ascomycota	Fungi	GAA84384	AkaMBF1
